# Supplementary material for: How Do Human Cells React to the Absence of Mitochondrial DNA?
Source: PLoS One. 2009 May 28;4(5):e5713. doi: 10.1371/journal.pone.0005713 (PMC2683933; doi:10.1371/journal.pone.0005713)
Supplement: Table S1 — 191 genes showing consistent and significant differential expression in ρ° vs. ρ+ cells (in both A549 and 143BTK− cell lines). Signal, detection and ratio between ρ° and ρ+ cells are reported along with gene names and accession numbers to Entrez Gene, GenBank and UniGene. A, B and C are the three biological replicates for each condition. (0.20 MB XLS) [file pone.0005713.s002.xls]

## Sheet: Mineri et al., Table S1
Direction of differential expression in rho0 vs. rho+ cells	Probeset ID	Gene symbol	Gene aliases	143B rho0 repA Signal	143B rho0 repA Detection	143B rho0 repB Signal	143B rho0 repB Detection	143B rho0 repC Signal	143B rho0 repC Detection	143B rho+ repA Signal	143B rho+ repA Detection	143B rho+ repB Signal	143B rho+ repB Detection	143B rho+ repC Signal	143B rho+ repC Detection	A549 rho0 repA Signal	A549 rho0 repA Detection	A549 rho0 repB Signal	A549 rho0 repB Detection	A549 rho0 repC Signal	A549 rho0 repC Detection	A549 rho+ repA Signal	A549 rho+ repA Detection	A549 rho+ repB Signal	A549 rho+ repB Detection	A549 rho+ repC Signal	A549 rho+ repC Detection	Relative change in 143B rho0 vs. rho+	Relative change in A549 rho0 vs. rho+	EntrezGene ID	GenBank ID	UniGene ID	Description
UP	200012_x_at	RPL21	L21; FLJ27458; MGC71252	5382.3	P	5597.7	P	4111.7	P	3699.5	P	4182.7	P	4253.4	P	3810.7	P	3912.3	P	3009.5	P	2614	P	3617.7	P	2738.8	P	1.24	1.2	6144	NM_000982	Hs.381123	ribosomal protein L21
	200038_s_at	RPL17	rpL23	4909.3	P	4946.7	P	3588.5	P	3496.9	P	3811.7	P	3974	P	5652.4	P	5652.4	P	4458.4	P	3492.4	P	4189.8	P	2915.8	P	1.19	1.49	6139	NM_000985	Hs.374588	ribosomal protein L17
	200094_s_at	EEF2	EF2; EEF-2	2903.7	P	3667.7	P	2252.9	P	1929.6	P	2089.2	P	2844.7	P	2932.7	P	2738.8	P	2604.1	P	1685.2	P	1350.5	P	1862.7	P	1.29	1.69	1938	AI004246	Hs.515070	eukaryotic translation elongation factor 2
	200714_x_at	OS-9	OS9	415.4	P	484.7	P	508.9	P	285.1	P	269	P	422.3	P	1259.3	P	1145.8	P	1093	P	617.3	P	744.4	P	702.3	P	1.44	1.69	10956	NM_006812	Hs.527861	amplified in osteosarcoma
	200743_s_at	TPP1	CLN2; GIG1; LINCL; TPP I; TPP-I	270.2	P	417.5	P	344	P	181.1	P	149	P	371.1	P	353.5	P	442	P	320.2	P	72.7	P	104.5	P	322.4	P	1.47	2.23	1200	NM_000391	Hs.523454	tripeptidyl peptidase I
	200920_s_at	BTG1	NA	252.5	P	393.2	P	113.1	P	143.2	P	141.5	P	221.9	P	618.7	P	626.9	P	516.7	P	370.2	P	387.2	P	306.7	P	1.5	1.66	694	AL535380	Hs.255935	B-cell translocation gene 1, anti-proliferative
	200935_at	CALR	RO; SSA; cC1qR	365.2	P	291.2	P	186.9	P	151.6	P	182.8	P	121.3	P	291.5	P	328.3	P	536.5	P	282.6	P	171.1	P	63.3	P	1.85	2.24	811	NM_004343	Hs.515162	calreticulin
	200963_x_at	RPL31	MGC88191	5879	P	6170.7	P	5744.3	P	4544.7	P	3946.3	P	5821.9	P	7245.3	P	7345.1	P	6231.4	P	5680.7	P	7197.7	P	4824.3	P	1.24	1.18	6160	NM_000993	Hs.523670	ribosomal protein L31
	200973_s_at	TM4SF8	TM4-A; TM4SF8; TSPAN-3	373	P	461.4	P	337.5	P	190.4	P	210.8	P	180.9	P	648.7	P	675.4	P	582.9	P	379.1	P	354.8	P	278.5	P	2.01	1.88	10099	NM_005724	Hs.5062	transmembrane 4 superfamily member 8
	201110_s_at	THBS1	TSP; THBS; TSP1	149.1	P	60.6	P	124.1	P	94.9	P	50.8	P	28.4	P	23.5	P	16.6	A	28.6	P	18.2	P	9.5	P	7.1	A	1.92	1.97	7057	NM_003246	Hs.164226	thrombospondin 1
	201216_at	C12orf8	ERp28; ERp29; ERp31; PDI-DB	1301.5	P	1357.1	P	978.7	P	540.4	P	754.6	P	767.1	P	1357.7	P	1564.5	P	1408.4	P	869	P	980.6	P	1010.1	P	1.76	1.51	10961	NM_006817	Hs.75841	chromosome 12 open reading frame 8
	201256_at	COX7A2L	EB1; SIG81; COX7AR; COX7RP	1270.9	P	1822	P	1481.7	P	706.2	P	925.4	P	1156.2	P	1222.9	P	1408.4	P	925	P	854	P	807	P	944.4	P	1.64	1.36	9167	NM_004718	Hs.339639	cytochrome c oxidase subunit VIIa polypeptide 2 like
	201535_at	UBL3	HCG-1; PNSC1; DKFZP434K151	72	P	142.6	P	130.6	P	57.6	P	58.6	P	109.2	P	103.8	P	142.3	P	124.2	P	51	P	65.3	P	79.1	P	1.53	1.9	5412	NM_007106	Hs.145575	ubiquitin-like 3
	201765_s_at	HEXA	TSD; MGC99608	324.2	P	423.3	P	223.5	P	196.9	P	202.5	P	277.6	P	636.8	P	665.2	P	602.7	P	330.2	P	222.4	P	383	P	1.43	2.04	3073	AL523158	Hs.513008	hexosaminidase A (alpha polypeptide)
	201830_s_at	NET1	NET1A; ARHGEF8	468.9	P	703.8	P	753.7	P	317.2	P	326.1	P	526.1	P	246.5	P	128.8	P	209.2	P	202.8	P	111.2	P	125	P	1.65	1.33	10276	NM_005863	Hs.25155	neuroepithelial cell transforming gene 1
	201891_s_at	B2M	NA	2750.9	P	2410.4	P	2092.8	P	2092.8	P	1728.2	P	1827.2	P	2471	P	3430.3	P	2975.8	P	2214.7	P	2010.6	P	1882	P	1.28	1.45	567	NM_004048	Hs.534255	beta-2-microglobulin
	202148_s_at	PYCR1	P5C; P5CR; PYCR; PP222	375.9	P	448.8	P	282	P	156.4	P	207.1	P	201.3	P	335	P	328.5	P	198.8	P	226.9	P	163.9	P	166.4	P	1.96	1.55	5831	NM_006907	Hs.458332	pyrroline-5-carboxylate reductase 1
	202207_at	ARL7	LAK	85	P	225.8	P	174	P	87.6	P	98.2	P	143.6	P	1128.1	P	963.2	P	1120.8	P	587.9	P	701.9	P	694.7	P	1.47	1.62	10123	BG435404	Hs.111554	ADP-ribosylation factor-like 7
	202237_at	NNMT	NA	277.4	P	351.1	P	166.4	P	44	P	141.6	P	106.1	P	1657.6	P	1625.7	P	1332.2	P	237.3	P	247.5	P	789.5	P	2.73	3.62	4837	NM_006169	Hs.503911	nicotinamide N-methyltransferase
	202238_s_at	NNMT	NA	152.5	P	306.3	P	190.1	P	37.5	P	111.2	P	94.4	P	1703.3	P	1292.7	P	1133.6	P	193	P	207.8	P	367.1	P	2.67	5.38	4837	NM_006169	Hs.503911	nicotinamide N-methyltransferase
	202305_s_at	FEZ2	HUM3CL	252.8	P	383.8	P	349.9	P	186.8	P	151.3	P	348.3	P	393.9	P	411.5	P	317.9	P	290.8	A	227.5	A	75.3	A	1.44	1.89	9637	AI685892	Hs.258563	fasciculation and elongation protein zeta 2 (zygin II)
	202614_at	SLC30A9	HUEL; ZNT9; C4orf1	218.3	P	230.9	P	249	P	112.5	P	130.5	P	143.6	P	150.9	P	168.6	P	138	P	70.8	P	70	P	114.1	P	1.81	1.79	10463	NM_006345	Hs.479634	solute carrier family 30 (zinc transporter), member 9
	202847_at	PCK2	PEPCK; PEPCK2; PEPCK-M	218	P	210	P	184.3	P	81.7	P	120.9	P	242.8	P	206.2	P	205	P	157.8	P	70.9	P	89.4	P	96.3	P	1.37	2.22	5106	NM_004563	Hs.75812	phosphoenolpyruvate carboxykinase 2 (mitochondrial)
	203327_at	IDE	INSULYSIN	291.6	P	285.7	P	108.6	P	163.5	P	195.4	P	118.6	P	204	P	245	P	246.6	P	111.5	P	119.9	P	231.5	P	1.44	1.5	3416	N22903	Hs.500546	insulin-degrading enzyme
	203672_x_at	TPMT	NA	183.1	P	238.4	P	81.6	P	66.8	P	113.8	P	69.9	P	106.9	P	149.3	P	149.8	P	83.4	P	58.3	P	84	P	2.01	1.8	7172	U12387	Hs.444319	thiopurine S-methyltransferase
	203676_at	GNS	G6S; MGC21274	104.7	P	77	P	53.2	P	47.1	P	35.3	P	40	P	174.4	P	54.9	A	62.6	P	9.1	A	7.7	A	1.6	A	1.92	15.9	2799	NM_002076	Hs.334534	glucosamine (N-acetyl)-6-sulfatase (Sanfilippo disease IIID)
	203827_at	WIPI49	WIPI49; WIPI1; FLJ10055	80.3	P	171.8	P	101.1	P	28.2	P	43.3	P	117.9	P	109.4	P	186.2	P	146.6	P	75	P	78.1	P	87.1	P	1.86	1.84	55062	NM_017983	Hs.463964	WD40 repeat protein Interacting with phosphoInositides of 49kDa
	203839_s_at	ACK1	ACK; ACK1; p21cdc42Hs	35.1	A	83.1	P	87.4	P	35.7	P	20.7	A	63	P	49.1	M	52.7	M	60.8	P	54.3	A	20.1	A	15.3	A	1.72	1.81	10188	NM_005781	Hs.518513	activated Cdc42-associated kinase 1
	203874_s_at	SMARCA1	SWI2; SNF2L; SNF2L1; SNF2LB	197.9	P	207.4	P	196.7	P	102.7	P	173.7	P	104.7	P	384.6	P	557.3	P	564.6	P	149.5	P	89.4	P	268.3	P	1.58	2.97	6594	NM_003069	Hs.152292	SWI/SNF related, matrix associated, actin dependent regulator of chromatin, subfamily a, member 1
	204985_s_at	MGC2650	MGC2650; HSPC289	86.9	P	104.2	P	47.9	P	35.6	P	40.3	P	55.7	P	189.8	P	216	P	126.8	P	78.8	P	76	P	98.4	P	1.82	2.1	79090	NM_024108	Hs.466929	hypothetical protein MGC2650
	205174_s_at	QPCT	QC; GCT	138.3	P	92.3	P	140.3	P	137.3	P	75.4	P	74.8	P	263.4	P	253.7	P	266	P	84.1	P	122.7	P	171	P	1.29	2.07	25797	NM_012413	Hs.79033	glutaminyl-peptide cyclotransferase (glutaminyl cyclase)
	205321_at	EIF2S3	EIF2; EIF2G; EIF2gamma	380.4	P	378.9	P	325.2	P	216.7	P	145.4	P	217.2	P	95.9	P	80	A	66	M	39.5	A	19.1	A	4.4	A	1.87	3.84	1968	NM_001415	Hs.539684	eukaryotic translation initiation factor 2, subunit 3 gamma, 52kDa
	205433_at	BCHE	E1; CHE1	100	P	47.6	P	129.1	P	35.6	P	42	P	17.9	P	109.3	P	75.4	P	71.6	P	13.6	A	13.4	A	10.6	P	2.9	6.82	590	NM_000055	Hs.420483	butyrylcholinesterase
	206805_at	SEMA3A	SemD; SEMA1; SEMAD; SEMAL; coll-1; Hsema-I; SEMAIII; sema III	50.5	P	51.5	P	37	P	21.7	P	21.4	P	25.9	P	116.8	P	71.1	P	69	P	31.2	P	35.5	P	26.2	P	2.01	2.77	10371	NM_006080	Hs.252451	sema domain, immunoglobulin domain (Ig), short basic domain, secreted, (semaphorin) 3A
	207722_s_at	BTBD2	NA	51.9	P	142.5	P	160.1	P	51.9	P	75.3	P	116	P	121.6	P	101.1	P	65.7	P	51.3	A	30.4	A	71.6	P	1.46	1.88	55643	NM_017797	Hs.465543	BTB (POZ) domain containing 2
	208626_s_at	VAT1	VATI; FLJ20230	410.8	P	915	P	541.6	P	200.5	P	245.5	P	936.1	P	1094.3	P	1378.9	P	1267.7	P	933.2	P	650.2	P	851.7	P	1.35	1.54	10493	BC001913	Hs.514199	vesicle amine transport protein 1 homolog (T californica)
	208646_at	RPS14	EMTB	1800.6	P	2118.5	P	1089.8	P	1168	P	1783.2	P	1113.9	P	1952.4	P	2122.7	P	1475.4	P	931.9	P	1420.1	P	855.8	P	1.23	1.73	6208	AF116710	Hs.381126	ribosomal protein S14
	208677_s_at	BSG	M6; OK; 5F7; TCSF; CD147; EMMPRIN	686.5	P	702.6	P	501.5	P	434.8	P	450.4	P	479.5	P	631.4	P	268.8	P	421.5	P	351.8	P	219	P	118.6	P	1.39	1.92	682	AL550657	Hs.501293	basigin (OK blood group)
	208698_s_at	NONO	P54; NMT55; NRB54; P54NRB	1574.4	P	1421.2	P	1648.3	P	1642.6	P	1173.3	P	1110.2	P	985.2	P	666.6	P	705.5	P	506.7	P	351.8	P	260.9	P	1.18	2.11	4841	L14599	Hs.533282	non-POU domain containing, octamer-binding
	208742_s_at	SAP18	SAP18p; 2HOR0202; MGC27131	1033.5	P	1045.3	P	616.8	P	719.5	P	696.6	P	640.8	P	829.3	P	809.3	P	824.1	P	500.5	P	725.2	P	549.5	P	1.31	1.39	10284	U78303	Hs.524899	sin3-associated polypeptide, 18kDa
	208853_s_at	CANX	CNX; P90; IP90	1805	P	1317.3	P	701.7	P	1249.9	P	951.3	P	863	P	728.5	P	438.5	P	631	P	259.9	P	157.8	P	193.4	P	1.25	2.94	821	L18887	Hs.529890	calnexin
	209017_s_at	PRSS15	LON; LONP; hLON; LonHS; MGC1498	449.4	P	441	P	459.1	P	244.5	P	327.8	P	292.4	P	147.9	P	229.6	P	225.6	P	134.2	P	132.6	P	298.9	P	1.56	1.07	9361	U02389	Hs.350265	protease, serine, 15
	209156_s_at	COL6A2	PP3610; DKFZp586E1322	220	P	415.1	P	172.9	P	123.5	P	109.8	P	163.1	P	181.3	P	203.7	P	101.9	P	73.7	P	70.4	P	18.4	P	2.04	3	1292	AY029208	Hs.420269	collagen, type VI, alpha 2
	209230_s_at	P8	P8; COM1	84.7	P	67	P	50.9	P	11.5	A	4.1	A	17.5	A	176.2	P	204.1	P	124	P	57	A	74.1	M	18.7	A	6.12	3.37	26471	AF135266	Hs.513463	p8 protein (candidate of metastasis 1)
	209263_x_at	TM4SF7	NAG-2; TM4SF7; TSPAN-4; TETRASPAN	253.6	P	319	P	327.5	P	182.5	P	255.3	P	186.1	P	348.5	P	370.9	P	352.8	P	219.6	P	224.6	P	271.1	P	1.44	1.5	7106	BC000389	Hs.26518	transmembrane 4 superfamily member 7
	209264_s_at	TM4SF7	NAG-2; TM4SF7; TSPAN-4; TETRASPAN	456.2	P	429.7	P	403.3	P	234.7	P	429.9	P	285.1	P	449.9	P	334.1	P	350.3	P	269.1	P	157.6	P	115	P	1.36	2.09	7106	AF054841	Hs.26518	transmembrane 4 superfamily member 7
	209372_x_at	TUBB2	TUBB; dJ40E16.7	310.1	P	308.1	P	282.4	P	166	P	225.1	P	184.4	P	71.6	P	50.4	M	71.5	P	34.4	A	13.5	A	4.4	A	1.56	3.7	7280	BF971587	Hs.512712	tubulin, beta 2
	209485_s_at	OSBPL1A	ORP1; OSBPL1B; FLJ10217	78.6	P	110.7	P	90.6	P	45.2	P	44.4	P	104.4	P	48.2	P	22.9	A	43.1	P	17.6	A	14.4	A	23.1	P	1.44	2.07	114876	W19983	Hs.370725	oxysterol binding protein-like 1A
	210220_at	FZD2	NA	255.1	P	173.3	P	251.5	P	86	P	181.2	P	108.2	P	393.9	P	319.4	P	348.8	P	237.6	P	196	P	217.5	P	1.81	1.63	2535	L37882	Hs.142912	frizzled homolog 2 (Drosophila)
	211056_s_at	SRD5A1	NA	111.8	P	163.6	P	150.6	P	90.6	P	66.9	P	86.9	P	69.2	P	131	P	136.9	P	59.9	A	70.4	P	84.2	P	1.74	1.57	6715	BC006373	Hs.552	steroid-5-alpha-reductase, alpha polypeptide 1 (3-oxo-5 alpha-steroid delta 4-dehydrogenase alpha 1)
	211110_s_at	AR	KD; AIS; TFM; DHTR; SBMA; NR3C4; SMAX1; HUMARA	47.8	A	28.2	P	52.3	P	21.1	A	22.1	A	59.1	P	94.9	P	107.1	P	97.8	P	68.6	P	40.7	A	29.6	A	1.25	2.16	367	AF162704	Hs.496240	androgen receptor (dihydrotestosterone receptor
	211284_s_at	GRN	GEP; GP88; PEPI; PCDGF	252.8	P	255.7	P	172.2	P	102.3	P	129.1	P	157.4	P	369	P	565.9	P	429.9	P	348.2	P	247.7	P	237.4	P	1.75	1.64	2896	BC000324	Hs.514220	granulin
	211937_at	EIF4B	EIF-4B	1065.7	P	1438.7	P	1115	P	692.1	P	720.6	P	1240.7	P	1850.5	P	1365.2	P	1102.3	P	588.5	P	551	P	458.7	P	1.36	2.7	1975	NM_001417	Hs.512629	eukaryotic translation initiation factor 4B
	211938_at	EIF4B	LOC283335	924.2	P	1400.3	P	1130	P	748.2	P	685.9	P	1116.8	P	1882	P	1925.3	P	1368.3	P	761.5	P	724.4	P	706.1	P	1.35	2.36	283335	BF247371	Hs.512629	eukaryotic translation initiation factor 4B
	211964_at	COL4A2	FLJ22259	610.3	P	753.7	P	552.4	P	539	P	249.7	P	390.5	P	665.2	P	807.5	P	564.4	P	495.3	P	406.7	P	396.7	P	1.63	1.57	1284	X05610	Hs.508716	collagen, type IV, alpha 2
	212085_at	SLC25A6	ANT3; ANT3Y; MGC17525	755.8	P	1196.3	P	1048.6	P	573.2	P	659.6	P	977.4	P	2623.9	P	2269.2	P	1845.6	P	2026.3	P	1531.5	P	918.1	P	1.36	1.51	293	AA916851	Hs.350927	solute carrier family 25 (mitochondrial carrier
	212209_at	THRAP2	MED13L; FLJ21627; KIAA1025; TRAP240L; PROSIT240; DKFZp781D0112	98	P	154.2	P	145.6	P	80.7	P	52	P	157.8	P	79.2	P	147.5	P	141.5	P	69.3	P	110.5	P	70	P	1.37	1.47	23389	AL133033	Hs.159799	thyroid hormone receptor associated protein 2
	212314_at	KIAA0746	KIAA0746; DKFZp781J1697	217.4	P	310.6	P	201.3	P	76.8	P	87.4	P	296.9	P	328.3	P	350.5	P	314.9	P	201.7	P	180.6	P	275.3	P	1.58	1.51	23231	AB018289	Hs.479384	KIAA0746 protein
	212537_x_at	RPL17	rpL23	6151.9	P	5921	P	3570.5	P	4666.6	P	4439.9	P	5073.7	P	7391.6	P	7926.5	P	5999.4	P	4389.2	P	5329.8	P	3610.5	P	1.1	1.6	6139	BE733979	Hs.374588	ribosomal protein L17
	212552_at	HPCAL1	BDR1; HLP2; VILIP-3	198.6	P	513.1	P	371.7	P	189.3	P	159.3	P	430.7	P	1292.7	P	1648.7	P	1579.2	P	1007.7	P	829.3	P	1006.5	P	1.39	1.59	3241	BE617588	Hs.467696	hippocalcin-like 1
	213041_s_at	ATP5D	NA	809.7	P	822.2	P	637.2	P	530.8	P	617.4	P	461.4	P	418	P	429.1	P	340.6	P	228.2	P	264.4	P	226.6	P	1.41	1.65	513	BE798517	Hs.418668	ATP synthase, H+ transporting, mitochondrial F1 complex, delta subunit
	214042_s_at	EVI1	PRDM3; MDS1-EVI1	1503.2	P	1985.9	P	757.2	P	826.5	P	955.5	P	897.7	P	1156.2	P	1640.3	P	671.8	P	546.6	P	637.8	P	611.4	P	1.58	1.93	4197	AW071997	Hs.165830	ecotropic viral integration site 1
	214437_s_at	SHMT2	GLYA; SHMT	486.9	P	536.8	P	422.3	P	256.8	P	318.5	P	324.9	P	178.3	P	116.4	P	93.3	P	61.1	P	55.1	P	66.1	P	1.61	2.13	6472	NM_005412	Hs.75069	serine hydroxymethyltransferase 2 (mitochondrial)
	214703_s_at	MAN2B2	KIAA0935	74.5	P	76.2	P	50.4	P	24.8	P	46.3	P	25.5	P	107.8	P	133.3	P	115.7	P	50.3	P	63.6	P	54.4	P	2.08	2.12	23324	AW954107	Hs.188464	mannosidase, alpha, class 2B, member 2
	214800_x_at	BTF3	NACB; BTF3a; BTF3b; BETA-NAC	925.4	P	1238.7	P	575.2	P	646.1	P	749	P	619.1	P	921.9	P	957.2	P	778.2	P	619.6	P	636.8	P	813.4	P	1.36	1.28	689	R83000	Hs.529798	basic transcription factor 3
	214929_s_at	KIAA1109	DKFZp781P0474	15.9	A	18.4	P	15.6	P	1.8	A	7.8	A	4	P	12.8	M	19.7	A	21.2	A	2.7	A	4.3	A	21.1	A	3.67	1.91	84162	AL137384	Hs.408142	KIAA1109
	215022_x_at	ZNF11B	KOX2; FLJ23327	38.6	P	34.6	P	36.8	P	19.6	P	15.5	P	14.3	P	34.1	A	28.9	P	39	P	10.5	A	7.8	A	12.6	A	2.23	3.3	7558	BG429214	Hs.499453	zinc finger protein 11b (KOX 2)
	216264_s_at	LAMB2	LAMS	63.7	P	76.7	P	64.5	P	27.2	P	39	P	32.4	P	216.9	P	184.3	P	135.3	P	110.3	P	109.9	P	85.8	P	2.08	1.75	3913	X79683	Hs.439726	laminin, beta 2 (laminin S)
	216380_x_at	CALN1	NA	443.2	A	623.6	M	297	A	260.2	A	352	A	284	A	503.5	A	489.3	P	262.1	A	235.9	A	288.9	A	149.3	A	1.52	1.86	83698	AC005011	Hs.333274	calneuron 1
	216449_x_at	TRA1	FLJ34269; FLJ45242; MGC24976	698	P	787.8	P	336.5	P	209.5	P	452.2	P	1063.9	P	320.2	P	191.7	P	204.5	P	53.2	P	95.5	P	48.7	P	1.06	3.63	123355	AK025862	Hs.459507	tumor rejection antigen (gp96) 1
	217419_x_at	AGRN	FLJ45064	68.1	P	203.6	P	137.9	P	47.1	P	66.1	P	174.2	P	927.3	P	724	P	685.6	P	489.6	P	223.5	P	296	P	1.43	2.32	375790	AK021586	Hs.273330	agrin
	217678_at	SLC7A11	xCT; CCBR1	101.2	P	63.6	P	147.3	P	51.3	P	124.4	P	53.3	P	354	P	330.4	P	269.8	P	151.9	P	262	P	140.4	P	1.36	1.72	23657	AA488687	Hs.547542	solute carrier family 7, (cationic amino acid transporter, y+ system) member 11
	217803_at	GOLPH3	GOPP1; GPP34; FLJ90675	644.6	P	307.1	P	617.4	P	508.9	P	370.7	P	303.5	P	506.7	P	448.7	P	491.1	P	168.7	P	272.2	P	475.5	P	1.33	1.58	64083	NM_022130	Hs.408909	golgi phosphoprotein 3 (coat-protein)
	217807_s_at	GLTSCR2	PICT1	1375.1	P	2108.6	P	1800.6	P	951.3	P	845.4	P	1217.8	P	2505.5	P	2915.8	P	2234.9	P	1925.3	P	1581.6	P	1561.4	P	1.75	1.51	29997	NM_015710	Hs.421907	glioma tumor suppressor candidate region gene 2
	218124_at	RetSat	RetSat; FLJ20296	162.5	P	172.3	P	160.5	P	83.8	P	95.4	P	73.6	P	236.6	P	267.7	P	188.9	P	143.6	P	134.5	P	157	P	1.96	1.59	54884	NM_017750	Hs.440401	all-trans-13,14-dihydroretinol saturase
	218177_at	CHMP1.5	C10orf2; CHMP1.5; C18-ORF2	53.2	P	73.3	P	49.6	P	32.8	P	22.1	P	24.1	P	67	P	91.4	P	49	P	34.8	P	22.6	A	17	A	2.23	2.79	57132	AA293502	Hs.514713	CHMP1.5 protein
	218236_s_at	PRKD3	EPK2; PKD3; PRKCN; PKC-NU; nPKC-NU	346.5	P	151.3	P	367	P	227.8	P	175.9	P	185.6	P	58.6	P	78.4	P	81.3	P	39.8	P	41.2	P	75.1	P	1.47	1.4	23683	NM_005813	Hs.173536	protein kinase D3
	218451_at	CDCP1	CD318; SIMA135	138.3	P	234.8	P	242.4	P	117	P	88.3	P	107.6	P	173.9	P	154.4	P	209	P	65.5	M	73	A	63.6	A	1.97	2.66	64866	NM_022842	Hs.476093	CUB domain-containing protein 1
	218744_s_at	PACSIN3	NA	52.6	M	92.8	A	29.2	A	17.6	A	33.7	A	18.9	A	81.2	M	83.2	P	59.6	P	31.3	A	43.1	A	38.1	A	2.49	1.99	29763	NM_016223	Hs.334639	protein kinase C and casein kinase substrate in neurons 3
	219048_at	PIGN	MCD4; MDC4; PIG-N; MGC26427	34.7	A	27.7	M	31.1	A	7.5	A	5.2	A	30.5	A	93.2	P	109.6	P	48.5	P	4.3	A	6	A	24.2	A	2.16	7.28	23556	NM_012327	Hs.157031	phosphatidylinositol glycan, class N
	219249_s_at	FKBP10	FKBP65; hFKBP65; FLJ22041	191.2	P	252.8	P	113.3	A	66.1	P	134.6	P	105.7	P	307.1	P	264.9	P	128.5	P	148.7	P	135.9	P	162.6	P	1.82	1.57	60681	NM_021939	Hs.463035	FK506 binding protein 10, 65 kDa
	219348_at	MDS032	MDS032	111.9	P	153.9	P	47.6	P	54.6	P	98.2	P	38.7	P	36.3	A	51.6	P	30.8	A	15.1	A	3.7	A	33.9	A	1.64	2.25	55850	NM_018467	Hs.16187	uncharacterized hematopoietic stem/progenitor cells protein MDS032
	219762_s_at	RPL36	DKFZP566B023	3468.9	P	4309.7	P	2594.2	P	2581.6	P	2602.3	P	2729.3	P	2407.9	P	2538.9	P	2036.5	P	1600.9	P	1669.2	P	993.8	P	1.31	1.64	25873	NM_015414	Hs.408018	ribosomal protein L36
	220240_s_at	C13orf11	FLJ20623	79.8	P	75.2	P	98	P	39.4	P	28.6	P	22.7	P	69.1	P	65.7	P	90.4	P	57.5	P	35.1	P	30.1	P	2.79	1.84	55002	NM_017905	Hs.317593	chromosome 13 open reading frame 11
	221251_x_at	HMGA1L4	PAPA-1; ZNHIT4; HMGIYL4	20.8	A	57.7	M	3.4	A	8.5	A	4	A	4.1	A	73.8	A	105	P	81.2	P	78.4	A	34.3	A	9	A	4.93	2.14	83444	NM_031288	Hs.410786	high mobility group AT-hook 1-like 4
	221511_x_at	CCPG1	CPR8; KIAA1254	67.8	P	140.5	P	100.9	P	27.7	P	40.6	P	83.4	P	190.3	P	184.8	P	117.8	P	91.9	P	109.9	P	165.7	P	2.04	1.34	9236	AB033080	Hs.285051	cell cycle progression 1
	221523_s_at	RRAGD	RAGD; bA11D8.2.1; DKFZP761H171	97.7	P	134.8	P	132.8	P	70.6	P	74.9	P	155.5	P	74.3	P	118.6	P	102.3	P	39.7	P	50.2	P	64	P	1.21	1.92	58528	AL138717	Hs.485938	Ras-related GTP binding D
	221754_s_at	CORO1B	CORONIN-2; DKFZP762I166	177.7	P	200.5	P	79.2	P	59.3	P	106.1	P	65	P	94.5	P	107.2	P	84.8	P	56.6	P	37.6	P	37.9	P	1.99	2.17	57175	AI341234	Hs.6191	coronin, actin binding protein, 1B
DOWN	200634_at	PFN1	NA	2486.7	P	2101.5	P	4727	P	3396.2	P	3506	P	3310.5	P	2720.5	P	3061.3	P	3752.8	P	5121.6	P	5402.1	P	4119.9	P	0.912	0.651	5216	NM_005022	Hs.494691	profilin 1
	200659_s_at	PHB	NA	353.3	P	143.9	P	244.4	P	422.3	P	402.8	P	97.9	P	282.2	P	284.5	P	455.1	P	528.2	P	541	P	412.1	P	0.803	0.69	5245	NM_002634	Hs.514303	prohibitin
	200708_at	GOT2	NA	594.2	P	653.7	P	525.7	P	784.4	P	852.8	P	865	P	561.5	P	430.5	P	513.8	P	798.7	P	915.5	P	763.5	P	0.709	0.608	2806	NM_002080	Hs.460929	glutamic-oxaloacetic transaminase 2, mitochondrial (aspartate aminotransferase 2)
	200853_at	H2AFZ	H2AZ; H2A.z; H2A/z	1985.9	P	840.3	P	1371.6	P	2207	P	2357.4	P	1418.8	P	675.9	P	423.4	P	1404.1	P	986.9	P	1176.7	P	1449.2	P	0.702	0.693	3015	NM_002106	Hs.119192	H2A histone family, member Z
	200872_at	S100A10	42C; P11; p10; GP11; ANX2L; CAL1L; CLP11; Ca[1]; ANX2LG	987.4	P	821.3	P	774.9	P	2052.3	P	1361.3	P	1607.2	P	3752.8	P	4389.2	P	5982.7	P	6602.4	P	6620.6	P	6069.8	P	0.515	0.732	6281	NM_002966	Hs.143873	S100 calcium binding protein A10 (annexin II ligand, calpactin I, light polypeptide (p11))
	200875_s_at	NOL5A	NOP56	1046.1	P	675.4	P	483.7	P	1055.8	P	998.1	P	232.3	P	346.9	P	310.5	P	381.7	P	672.7	P	691.7	P	601.6	P	0.965	0.529	10528	NM_006392	Hs.376064	nucleolar protein 5A (56kDa with KKE/D repeat)
	201036_s_at	HADHSC	SCHAD	92.8	P	98.8	P	104	P	198.9	P	203.2	P	138.4	P	130.7	P	76.7	P	111.2	P	214.9	P	234.9	P	288.3	P	0.547	0.432	3033	NM_005327	Hs.438289	L-3-hydroxyacyl-Coenzyme A dehydrogenase, short chain
	201041_s_at	DUSP1	HVH1; CL100; MKP-1; PTPN10	174.9	P	2660	P	345.3	P	415.7	P	1233.8	P	2978.6	P	1515.1	P	1556.3	P	2185	P	2975.8	P	2269.2	P	1573.6	P	0.687	0.771	1843	NM_004417	Hs.171695	dual specificity phosphatase 1
	201123_s_at	EIF5A	uORF; EIF-5A; EIF5A1; uORF A; MGC99547	360.9	P	180.8	P	51.2	P	499.1	P	537.1	P	107.5	P	33.3	P	25.4	P	41.9	P	153.9	P	95.5	P	40	P	0.518	0.348	1984	NM_001970	Hs.534314	eukaryotic translation initiation factor 5A
	201144_s_at	EIF2S1	EIF2; EIF-2; EIF2A; EIF-2A; EIF-2alpha	769.7	P	715.3	P	530.8	P	1169.6	P	1211.5	P	762.3	P	278.6	P	271.3	P	314	P	693.5	P	841.2	P	593.9	P	0.641	0.406	1965	NM_004094	Hs.151777	eukaryotic translation initiation factor 2, subunit 1 alpha, 35kDa
	201209_at	HDAC1	HD1; RPD3; RPD3L1	293.5	P	86.2	P	198.1	P	407.8	P	369.9	P	193.8	P	163.3	P	190.4	P	252.4	P	313.2	P	307.2	P	304.2	P	0.595	0.656	3065	NM_004964	Hs.88556	histone deacetylase 1
	201231_s_at	ENO1	NNE; PPH; MPB1; MBP-1; ENO1L1	4417.8	P	3253.1	P	3824.6	P	4835.4	P	4870.2	P	4028.8	P	4232.7	P	3117.6	P	4389.2	P	5517.2	P	5199.8	P	5282.9	P	0.837	0.734	2023	NM_001428	Hs.517145	enolase 1, (alpha)
	201421_s_at	MEP50	MEP50; MGC2722; HKMT1069	394	P	146.7	P	212.3	P	645.9	P	541.6	P	180.7	P	86.3	P	120.1	P	248	P	165.3	P	219.1	P	244.5	P	0.55	0.723	79084	NM_024102	Hs.204773	methylosome protein 50
	201491_at	AHSA1	p38; AHA1; C14orf3	535.6	P	459.4	P	481	P	726.7	P	560.7	P	714.9	P	437.1	P	409.3	P	654	P	706.8	P	610.3	P	685.6	P	0.737	0.749	10598	NM_012111	Hs.204041	AHA1, activator of heat shock 90kDa protein ATPase homolog 1 (yeast)
	201596_x_at	KRT18	K18; CYK18	2858.6	P	2831.6	P	4883.3	P	5026.6	P	4727	P	3957.2	P	2846.4	P	2364.5	P	4824.3	P	8257.9	P	7017.2	P	9407.5	P	0.771	0.407	3875	NM_000224	Hs.406013	keratin 18
	201651_s_at	PACSIN2	NA	149.8	P	119.8	P	153.3	P	429.3	P	275.7	P	281.5	P	265.2	P	323.5	P	509.6	P	694.1	P	624.9	P	450.8	P	0.429	0.621	11252	NM_007229	Hs.162877	protein kinase C and casein kinase substrate in neurons 2
	201767_s_at	ELAC2	ELC2; HPC2; FLJ10530; FLJ42848	196.1	P	133.9	P	118.6	P	271	P	355.5	P	114	P	101.1	P	105.8	P	122.7	P	213.3	P	229.9	P	190	P	0.606	0.521	60528	NM_018127	Hs.434232	elaC homolog 2 (E. coli)
	201912_s_at	GSPT1	GST1; ETF3A; eRF3a; 551G9.2	273.8	P	234.3	P	233.5	P	360.8	P	460	P	366.8	P	233.8	P	184.7	P	322.9	P	554.1	P	504.8	P	495.3	P	0.624	0.477	2935	NM_002094	Hs.528780	G1 to S phase transition 1
	202022_at	ALDOC	ALDC	46.4	A	54.7	P	36.8	A	63.1	P	102.4	P	148.5	P	9.5	A	7.1	A	13.3	A	72.4	P	48.9	A	72.5	P	0.439	0.154	230	NM_005165	Hs.155247	aldolase C, fructose-bisphosphate
	202085_at	TJP2	ZO2; X104; ZO-2; MGC26306	122.4	P	158.8	P	139.4	P	350.3	P	395.6	P	331.7	P	1.5	A	1	A	1	A	15.7	A	22.3	P	13.4	A	0.39	0.0681	9414	NM_004817	Hs.50382	tight junction protein 2 (zona occludens 2)
	202107_s_at	MCM2	BM28; CCNL1; CDCL1; cdc19; D3S3194; MITOTIN; KIAA0030; MGC10606	820.6	P	606	P	1182.2	P	1263.6	P	1182.2	P	962.4	P	153.7	P	134.6	P	317.3	P	357.3	P	308.8	P	618.7	P	0.765	0.471	4171	NM_004526	Hs.477481	MCM2 minichromosome maintenance deficient 2, mitotin (S. cerevisiae)
	202218_s_at	FADS2	D6D; DES6; TU13; FADSD6; LLCDL2; SLL0262	64.1	P	51.2	P	76.5	P	182.5	P	123.3	P	98.5	P	222.6	P	211	P	476.8	P	860.4	P	509.6	P	280.3	P	0.474	0.552	9415	NM_004265	Hs.502745	fatty acid desaturase 2
	202251_at	PRPF3	PRP3; RP18; HPRP3; Prp3p; HPRP3P	152.9	P	87.6	P	83.6	P	216.4	P	178.8	P	112.4	P	73.1	P	35	P	51.7	P	142.3	P	158.4	P	98.5	P	0.638	0.4	9129	NM_004698	Hs.11776	PRP3 pre-mRNA processing factor 3 homolog (yeast)
	202483_s_at	RANBP1	MGC88701	1057.7	P	701	P	898.5	P	1889.3	P	1355.7	P	1030.4	P	483.4	P	386.9	P	748.1	P	890.2	P	942.1	P	751	P	0.622	0.626	5902	NM_002882	Hs.24763	RAN binding protein 1
	202560_s_at	DKFZP547E1010	pp7704; MGC86949; DKFZP547E1010	214.4	P	91.4	P	300.9	P	361.2	P	341.4	P	110.8	P	170.6	P	139.5	P	146.1	P	209.5	P	275.2	P	243.7	P	0.746	0.626	26097	NM_015607	Hs.371788	DKFZP547E1010 protein
	202567_at	SNRPD3	SMD3	408.5	P	345.3	P	473.9	P	786.1	P	802	P	839.2	P	332.3	P	301	P	402.6	P	561.5	P	567.9	P	413.3	P	0.506	0.671	6634	NM_004175	Hs.356549	small nuclear ribonucleoprotein D3 polypeptide 18kDa
	202586_at	POLR2L	NA	79.6	P	5.5	A	26.2	A	115	P	100.3	P	18.3	A	27.4	M	20.7	A	60.1	P	85	P	99.7	P	46.4	P	0.476	0.468	5441	AA772747	Hs.441072	polymerase (RNA) II (DNA directed) polypeptide L, 7.6kDa
	203225_s_at	RFK	RIFK; FLJ11149	122.9	P	115.6	P	141.9	P	253.1	P	283.1	P	254.9	P	146.5	P	177.4	P	121.7	P	243	P	344.6	P	241.7	P	0.481	0.537	55312	NM_018339	Hs.37558	riboflavin kinase
	203234_at	UPP1	UP; UPP; UPASE; UDRPASE	216.5	P	242.5	P	147.8	P	279.3	P	441	P	544.5	P	91.4	P	84.7	P	109.7	P	181	P	199	P	236.4	P	0.48	0.464	7378	NM_003364	Hs.488240	uridine phosphorylase 1
	203362_s_at	MAD2L1	MAD2; HSMAD2	125	P	113.5	P	221.7	P	242	P	192.8	P	322.1	P	62.3	P	37.4	P	100	P	102.5	P	148.9	P	189.8	P	0.608	0.453	4085	NM_002358	Hs.533185	MAD2 mitotic arrest deficient-like 1 (yeast)
	203432_at	TMPO	TP; LAP2; PRO0868; MGC61508	372.5	P	283.2	P	379.6	P	656.9	P	612.2	P	342.7	P	169.7	P	121.1	P	389.6	P	165.2	P	293.2	P	489.3	P	0.642	0.718	7112	AW272611	Hs.11355	thymopoietin
	203725_at	GADD45A	DDIT1; GADD45	252.6	P	636.9	P	307.3	P	467.8	P	464.6	P	828.7	P	200.4	P	295.7	P	121.3	P	376	P	332.7	P	90.9	P	0.68	0.772	1647	NM_001924	Hs.80409	growth arrest and DNA-damage-inducible, alpha
	203887_s_at	THBD	TM; THRM; CD141	11.8	A	122	P	14.1	A	23	P	60.6	P	122.5	P	10	A	22.3	A	16.9	A	69.4	P	86.1	P	56.1	P	0.718	0.233	7056	NM_000361	Hs.2030	thrombomodulin
	204026_s_at	ZWINT	HZwint-1	714.1	P	346.8	P	650.8	P	984.1	P	981.6	P	422	P	216.4	P	137.1	P	520.2	P	444.6	P	342.7	P	689.1	P	0.717	0.592	11130	NM_007057	Hs.42650	ZW10 interactor
	204080_at	NA	NA	120.3	P	33.8	A	70.5	A	151.9	P	133.3	P	28.3	A	31.8	A	39.9	A	68.2	P	84.6	A	73.7	A	87.6	P	0.716	0.569	80147	NM_025077	NA	NA
	204105_s_at	NRCAM	KIAA0343	8	A	16.3	A	13.9	A	65	P	42.2	P	60.4	P	62	P	98.9	P	88.7	P	343.1	P	375.8	P	407.9	P	0.228	0.222	4897	NM_005010	Hs.21422	neuronal cell adhesion molecule
	204114_at	NID2	NA	4.9	A	7.1	A	17.6	A	20.8	P	14.1	A	28.8	P	7.2	A	6.2	A	6.3	A	36.9	A	23.2	P	42.4	P	0.465	0.192	22795	NM_007361	Hs.369840	nidogen 2 (osteonidogen)
	204129_at	BCL9	LGS	15.7	A	22.5	P	40.8	P	56.4	P	47.8	P	59.5	P	16.4	A	5.2	A	5.9	A	22.4	A	35.1	M	41.5	M	0.483	0.278	607	NM_004326	Hs.415209	B-cell CLL/lymphoma 9
	204178_s_at	RBM14	SIP; COAA; SYTIP1; DKFZp779J0927	192.5	P	135.6	P	130.2	P	262.1	P	281.5	P	157.1	P	63.2	A	55.9	A	159.5	P	199.2	P	157.2	P	187.6	P	0.654	0.512	10432	NM_006328	Hs.11170	RNA binding motif protein 14
	204268_at	S100A2	CAN19; S100L	169.1	P	115	P	127.5	P	349.3	P	295.5	P	186.6	P	68	P	86.3	P	75.5	P	209.8	P	200.2	P	106.2	P	0.495	0.445	6273	NM_005978	Hs.516484	S100 calcium binding protein A2
	204470_at	CXCL1	GRO1; GROa; MGSA; NAP-3; SCYB1; MGSA-a; MGSA alpha	7.7	A	4.1	A	3	A	107.5	P	43.6	P	7.5	P	55.1	P	66.4	P	70.3	P	179	P	212	P	294.2	P	0.0933	0.28	2919	NM_001511	Hs.789	chemokine (C-X-C motif) ligand 1 (melanoma growth stimulating activity, alpha)
	204595_s_at	STC1	STC	48.5	P	191	P	49.8	P	80.4	P	102.1	P	139.8	P	26.2	A	18.1	A	29.5	A	93.3	P	134.4	P	141.2	P	0.898	0.2	6781	AI300520	Hs.25590	stanniocalcin 1
	204615_x_at	IDI1	IPP1; IPPI1	314.1	P	241.6	P	228.6	P	290.8	P	381.7	P	543.9	P	144.5	P	107.8	P	175.6	P	332.3	P	228.1	P	372.8	P	0.645	0.459	3422	NM_004508	Hs.283652	isopentenyl-diphosphate delta isomerase
	204748_at	PTGS2	COX2; COX-2; PHS-2; PGG/HS; PGHS-2; hCox-2	29	P	22.9	P	47.6	P	106.3	P	64.9	P	72.2	P	4.2	A	12.9	A	12.6	P	33.4	P	47.7	P	100.2	P	0.409	0.164	5743	NM_000963	Hs.196384	prostaglandin-endoperoxide synthase 2 (prostaglandin G/H synthase and cyclooxygenase)
	204878_s_at	TAOK2	PSK; PSK1; TAO1; TAO2; MAP3K17; KIAA0881	38.3	P	8.4	A	11.4	A	38.2	P	30.3	A	6.9	A	26.9	A	15.6	A	54.4	P	68.3	M	67.6	A	42.4	A	0.771	0.543	9344	NM_004783	Hs.291623	TAO kinase 2
	205034_at	CCNE2	CYCE2	31.1	P	9.9	A	47.6	P	61.8	P	45.4	P	63.2	P	3	A	5.6	A	17	P	12.2	P	18.4	P	41.6	P	0.52	0.355	9134	NM_004702	Hs.408658	cyclin E2
	205055_at	ITGAE	CD103; HUMINAE	223.2	P	186.9	P	238.6	P	475.3	P	414	P	252	P	440.9	P	372.4	P	431.2	P	1041.2	P	1291.4	P	614.7	P	0.568	0.422	3682	NM_002208	Hs.513867	integrin, alpha E (antigen CD103, human mucosal lymphocyte antigen 1
	205436_s_at	H2AFX	H2AX; H2A.X; H2A/X	1018.9	P	187.2	P	383.8	P	897.7	P	864.5	P	264.2	P	310.8	P	275.5	P	743.8	P	561	P	444.1	P	523	P	0.785	0.87	3014	NM_002105	Hs.477879	H2A histone family, member X
	205443_at	SNAPC1	SNAP43; PTFgamma	200.9	P	655.4	P	204.6	P	121.3	P	340.3	P	580.7	P	36.8	P	55.9	P	40.4	P	78.3	P	116.6	P	83.2	P	1.02	0.479	6617	NM_003082	Hs.179312	small nuclear RNA activating complex, polypeptide 1, 43kDa
	205555_s_at	MSX2	FPP; MSH; PFM; CRS2; HOX8; PFM1	2.7	A	35.3	P	14.8	A	37.6	A	29.9	P	47.9	P	17	A	2.2	A	4.8	A	48.8	P	18.8	A	37.8	P	0.458	0.228	4488	D31771	Hs.89404	msh homeo box homolog 2 (Drosophila)
	206102_at	KIAA0186	PSF1; KIAA0186	263.6	P	116	P	183.3	P	335.9	P	298.5	P	214.4	P	93.2	P	108.1	P	229.4	P	217.3	P	357.7	P	293.5	P	0.663	0.496	9837	NM_021067	Hs.360033	KIAA0186 gene product
	206499_s_at	CHC1	CHC1; RCC1-I	202.2	P	113.6	P	165.2	P	376.2	P	342.3	P	252.6	P	155	P	110.1	P	153.1	P	279.6	P	246.1	P	198.1	P	0.495	0.578	1104	NM_001269	Hs.469723	chromosome condensation 1
	207038_at	SLC16A6	MCT6	3	A	13.2	A	4.2	A	18.8	A	12.6	A	16.6	P	4.5	A	12.4	A	20.4	P	111.2	P	91.6	P	116.3	P	0.425	0.117	9120	NM_004694	Hs.42645	solute carrier family 16 (monocarboxylic acid transporters), member 6
	208581_x_at	MT1X	MT1; MT-1l	2238.8	P	2027.7	P	2613.8	P	2822	P	3588.5	P	3544.1	P	837.2	P	1183.5	P	1593.5	P	2604.1	P	1654.6	P	1761.3	P	0.691	0.6	4501	NM_005952	Hs.374950	metallothionein 1X
	208611_s_at	SPTAN1	(ALPHA)II-SPECTRIN	98	P	133	P	173.8	P	200.2	P	223.9	P	242	P	150.8	P	148.2	P	225.3	P	335.3	P	378	P	215.9	P	0.608	0.564	6709	U83867	Hs.372331	spectrin, alpha, non-erythrocytic 1 (alpha-fodrin)
	208668_x_at	HMGN2	HMG17; MGC5629; MGC88718	1839.7	P	936.1	P	1331.4	P	2545.9	P	2291.9	P	1783.2	P	1098.9	P	1017	P	1531.5	P	1819.7	P	1985.7	P	2720.5	P	0.62	0.559	3151	BC003689	Hs.181163	high-mobility group nucleosomal binding domain 2
	208705_s_at	EIF5	EIF-5A	1365.4	P	257.8	P	1035	P	2374.7	P	1417.2	P	195.5	P	689.6	P	761.5	P	585.5	P	1481.5	P	1502.5	P	787	P	0.667	0.54	1983	BG481972	Hs.433702	eukaryotic translation initiation factor 5
	208821_at	SNRPB	COD; SNRPB1; snRNP-B; SmB/SmB'	907	P	1104.7	P	930	P	1624.4	P	1185	P	1373.9	P	622.4	P	495	P	883.5	P	1229.1	P	1270.9	P	1064.2	P	0.703	0.561	6628	J04564	Hs.83753	small nuclear ribonucleoprotein polypeptides B and B1
	208909_at	UQCRFS1	RIS1	1128.7	P	1055.8	P	1512.9	P	1580.5	P	1666.2	P	1497.2	P	2477.9	P	2482.9	P	3061.3	P	3890	P	3583.4	P	5199.8	P	0.779	0.633	7386	BC000649	Hs.170107	ubiquinol-cytochrome c reductase, Rieske iron-sulfur polypeptide 1
	208977_x_at	TUBB2	TUBB2	1811.8	P	1030.4	P	1947.6	P	2462.8	P	2446.2	P	1745.7	P	1286	P	931.9	P	1882	P	2595.6	P	2036.5	P	3174.5	P	0.72	0.525	10383	BC004188	Hs.433615	tubulin, beta, 2
	209137_s_at	USP10	UBPO; KIAA0190	158	P	104.3	P	245.3	P	321.8	P	276.7	P	225.2	P	69.8	P	76	P	112.8	P	137.3	P	155.6	P	136	P	0.616	0.603	9100	BC000263	Hs.136778	ubiquitin specific protease 10
	209146_at	SC4MOL	DESP4; ERG25	124.4	P	217.2	P	93.1	P	156.5	P	289.3	P	524.7	P	103.1	P	112.9	P	120.4	P	344.8	P	313.1	P	315.6	P	0.448	0.346	6307	AV704962	Hs.105269	sterol-C4-methyl oxidase-like
	209154_at	TAX1BP3	TIP-1	416.1	P	297.4	P	339.9	P	865	P	676.1	P	422.3	P	766.5	P	1030.2	P	1071.5	P	1488.9	P	946.3	P	1579.2	P	0.537	0.714	30851	AF234997	Hs.12956	Tax1 (human T-cell leukemia virus type I) binding protein 3
	209161_at	PRPF4	PRP4; HPRP4; Prp4p; HPRP4P	177.3	P	150.5	P	178	P	291.7	P	284.3	P	218	P	118.6	P	68.3	P	144.2	P	255.8	P	281.9	P	293.6	P	0.637	0.398	9128	AI184802	Hs.374973	PRP4 pre-mRNA processing factor 4 homolog (yeast)
	209162_s_at	PRPF4	PRP4; HPRP4; Prp4p; HPRP4P	144	P	98	P	107.1	P	187.4	P	225.2	P	144.8	P	90.8	P	64.8	A	78.3	P	203	P	173.5	P	54.7	A	0.626	0.542	9128	U82756	Hs.374973	PRP4 pre-mRNA processing factor 4 homolog (yeast)
	209181_s_at	RABGGTB	GGTB	199.5	P	360.2	P	265.3	P	439.7	P	528.6	P	615.5	P	180	P	153.6	P	178.5	P	326.9	P	366.5	P	165	P	0.521	0.597	5876	U49245	Hs.78948	Rab geranylgeranyltransferase, beta subunit
	209432_s_at	CREB3	LZIP; LUMAN; MGC15333; MGC19782	149.8	P	73.8	A	77.9	A	164.3	P	163.8	P	81.2	A	146.6	P	145.9	P	155.6	P	301.2	P	279.7	P	219.8	P	0.737	0.56	10488	AF029674	Hs.522110	cAMP responsive element binding protein 3
	209735_at	ABCG2	MRX; MXR; ABCP; BCRP; BMDP; MXR1; ABC15; BCRP1; EST157481; MGC102821	20.2	A	29.5	P	24.6	P	61.4	P	61.2	P	71.1	P	50.4	P	66.7	P	108.4	P	225.3	P	231.6	P	230.3	P	0.384	0.328	9429	AF098951	Hs.480218	ATP-binding cassette, sub-family G (WHITE), member 2
	209773_s_at	RRM2	R2; RR2M	1077.4	P	670.2	P	1008.8	P	1385.7	P	1169.6	P	1375.1	P	351.3	P	215.7	P	784.8	P	889.4	P	933.2	P	1107.7	P	0.701	0.461	6241	BC001886	Hs.226390	ribonucleotide reductase M2 polypeptide
	209774_x_at	CXCL2	GRO2; GROb; MIP2; MIP2A; SCYB2; MGSA-b; MIP-2a; CINC-2a; MGSA beta	8.7	A	2.4	A	2.3	A	41.4	P	22	P	11.9	A	39.7	P	28.3	A	40.8	P	139.3	P	129.2	P	115	P	0.178	0.284	2920	M57731	Hs.75765	chemokine (C-X-C motif) ligand 2
	210835_s_at	CTBP2	NA	356.6	P	358.2	P	550.8	P	537.5	P	514.8	P	1069.5	P	259.9	P	228.8	P	373.5	P	439.6	P	533.9	P	529.9	P	0.596	0.574	1488	AF222711	Hs.501345	C-terminal binding protein 2
	211600_at	PTPRO	NA	4.3	A	3.2	A	13.7	A	179.7	P	121.4	P	447.1	P	8.9	A	8.9	A	10.8	A	937.2	P	890.2	P	224.3	P	0.0283	0.0139	6235	U20489	Hs.160871	protein tyrosine phosphatase, receptor type, O
	211787_s_at	EIF4A1	DDX2A; EIF4A; EIF-4A	3523.1	P	3855.9	P	4369.1	P	5007.1	P	5643.7	P	5049.8	P	3788.9	P	2750.5	P	2821.6	P	3583.4	P	2858.9	P	3739	P	0.748	0.919	1973	BC006210	Hs.129673	eukaryotic translation initiation factor 4A, isoform 1
	211800_s_at	USP4	UNP; Unph	107.8	P	171.2	P	103.6	P	183.8	P	204.7	P	190.6	P	68.1	P	51.6	P	58.1	P	123.5	P	115.9	P	84.7	P	0.661	0.549	7375	AF017306	Hs.77500	ubiquitin specific protease 4 (proto-oncogene)
	212185_x_at	MT2A	MT2	4334	P	3957.2	P	6553.5	P	6170.7	P	6435.2	P	8329	P	2080.6	P	2407.9	P	3329.6	P	4479.2	P	4002.5	P	4407.7	P	0.709	0.607	4502	NM_005953	Hs.418241	metallothionein 2A
	212242_at	TUBA1	FLJ30169; H2-ALPHA	286.3	P	171	P	220.1	P	347.8	P	421.4	P	238.5	P	494	P	478.1	P	727.4	P	1344.7	P	1428	P	1321.2	P	0.672	0.415	7277	AL565074	Hs.75318	tubulin, alpha 1 (testis specific)
	212639_x_at	K-ALPHA-1	TUBA3; FLJ25113; B-ALPHA-1	5921	P	4137.7	P	7923.8	P	7923.8	P	7783.3	P	7523.4	P	3975.1	P	3211.8	P	6620.6	P	7391.6	P	7458.8	P	8793	P	0.774	0.584	7846	AL581768	Hs.524390	tubulin, alpha, ubiquitous
	213101_s_at	ACTR3	ARP3	978.7	P	974.8	P	1638.1	P	1453.7	P	1031.2	P	1398.5	P	1010.1	P	928.1	P	1284.5	P	1433.3	P	1244.9	P	1559.1	P	0.925	0.761	10096	Z78330	Hs.433512	ARP3 actin-related protein 3 homolog (yeast)
	213132_s_at	MT	BP4; NBK; BBC1; BIP1	87.4	P	40.3	P	41.1	P	93	P	94	P	72	P	43.6	P	40.1	P	43.4	P	81.5	P	85.6	P	86.4	P	0.652	0.501	638	AL022237	Hs.349111	malonyl-CoA
	213478_at	KIAA1026	KIAA1026	44.8	P	44.4	P	30.3	P	193.9	P	201.3	P	94.2	P	11.7	A	18.2	A	16.3	A	49.7	P	37.6	A	51.3	P	0.244	0.333	23254	AB028949	Hs.368823	KIAA1026 protein
	213634_s_at	CELSR1	ME2; FMI2; CDHF9; HFMI2; DKFZp434P0729	18.1	A	17	A	25.6	A	63	P	52.2	P	8	A	14.5	A	10.2	A	16.8	A	95.1	P	85.3	P	23.6	A	0.493	0.203	9620	AL031588	Hs.252387	cadherin, EGF LAG seven-pass G-type receptor 1 (flamingo homolog, Drosophila)
	213757_at	EIF5A	uORF; EIF-5A; EIF5A1; uORF A; MGC99547	1475.8	P	916.3	P	401.7	P	1287.2	P	2033.5	P	469.1	P	413.1	P	639.8	P	464.9	P	634.3	P	862	P	1146.7	P	0.737	0.574	1984	AA393940	Hs.534314	eukaryotic translation initiation factor 5A
	213911_s_at	H2AFZ	H2AZ; H2A.z; H2A/z	1792.3	P	947.4	P	1266.8	P	1842.9	P	1773.5	P	1232.5	P	1095.1	P	753.2	P	1812.2	P	1648.7	P	1814.4	P	2304.1	P	0.826	0.635	3015	BF718636	Hs.119192	H2A histone family, member Z
	214214_s_at	C1QBP	p32; HABP1; gC1qR; GC1QBP; SF2p32; gC1Q-R	492.4	P	433.2	P	518.3	P	972.4	P	964.8	P	669.8	P	543.5	P	484.4	P	622.4	P	854.8	P	751.7	P	869	P	0.554	0.667	708	AU151801	Hs.462086	complement component 1, q subcomponent binding protein
	214771_x_at	M-RIP	M-RIP; RHOIP3; p116Rip; KIAA0864	432	P	331.3	P	476.1	P	524.7	P	638.8	P	632.9	P	616.8	P	851.7	P	926.5	P	1190.3	P	1164.7	P	1186.4	P	0.69	0.676	23164	AK025604	Hs.462341	myosin phosphatase-Rho interacting protein
	215438_x_at	GSPT1	GST1; ETF3A; eRF3a; 551G9.2	270.5	P	248.2	P	284.1	P	322.6	P	464.2	P	457.7	P	209.7	P	221	P	230.3	P	563.9	P	607.9	P	680.5	P	0.645	0.357	2935	BE906054	Hs.528780	G1 to S phase transition 1
	216237_s_at	MCM5	CDC46; MGC5315; P1-CDC46	272.9	P	248.4	P	237.5	P	391.7	P	419.7	P	292.9	P	101.5	P	41.6	P	221.8	P	201	P	97.4	P	373.4	P	0.687	0.543	4174	AA807529	Hs.517582	MCM5 minichromosome maintenance deficient 5, cell division cycle 46 (S. cerevisiae)
	216268_s_at	JAG1	AGS; AHD; AWS; HJ1; JAGL1; MGC104644	30.3	P	116.1	P	27.7	P	65.1	P	31.5	P	194.6	P	73.8	P	88.3	P	87.8	P	467	P	391.7	P	205.9	P	0.598	0.235	182	U77914	Hs.224012	jagged 1 (Alagille syndrome)
	216598_s_at	CCL2	HC11; MCAF; MCP1; MCP-1; SCYA2; GDCF-2; SMC-CF; HSMCR30; MGC9434; GDCF-2 HC11	1.3	A	1.4	A	1	A	98.3	P	7.8	A	1.2	A	3.4	A	25	A	2.1	A	149.7	P	182	P	100.6	P	0.0345	0.0706	6347	S69738	Hs.303649	chemokine (C-C motif) ligand 2
	217923_at	PEF	NA	245.5	P	272.6	P	175.6	P	429.9	P	395.6	P	473.9	P	143.1	P	175.3	P	220.7	P	288.3	P	315.8	P	268.8	P	0.534	0.618	23578	NM_012392	Hs.470417	PEF protein with a long N-terminal hydrophobic domain (peflin)
	218057_x_at	NOC4	NOC4; C16orf4	340.6	P	190.6	P	232	P	409.8	P	373	P	257.9	P	177.1	P	153.7	P	191.3	P	368	P	308.8	P	343.3	P	0.733	0.512	10328	NM_006067	Hs.173162	neighbor of COX4
	218493_at	C16orf33	FLJ22940	222.8	P	92.6	P	154.6	P	367.2	P	394.1	P	172.7	P	183.8	P	138.1	P	278.3	P	489	P	522.1	P	542	P	0.503	0.386	79622	NM_024571	Hs.15277	chromosome 16 open reading frame 33
	218517_at	PHF17	JADE1; FLJ22479; KIAA1807	100.7	P	45.2	P	52.2	P	116.2	P	130.7	P	61.9	P	45.1	P	55.4	M	76.3	P	122.7	P	110.3	P	128.4	P	0.642	0.489	79960	NM_024900	Hs.12420	PHD finger protein 17
	218866_s_at	POLR3K	C11; RPC10; RPC11; hRPC11; C11-RNP3	240.5	P	205.1	P	202	P	373.2	P	361.8	P	288.8	P	122.7	P	114.1	P	172.1	P	274.3	P	305.6	P	207.3	P	0.633	0.519	51728	NM_016310	Hs.437186	polymerase (RNA) III (DNA directed) polypeptide K, 12.3 kDa
	218888_s_at	NA	NA	201	P	130.7	P	267.7	P	530.3	P	402.3	P	276	P	215.4	P	201.1	P	305.4	P	366.2	P	392.6	P	411.5	P	0.496	0.617	55141	NM_018092	NA	NA
	219260_s_at	DERP6	DERP6; HSPC002	482.2	P	446.2	P	407.7	P	681.3	P	695.7	P	526.7	P	305	P	221.1	P	225.5	P	402	P	384.3	P	158.6	P	0.702	0.795	23587	NM_015362	Hs.417029	S-phase 2 protein
	219402_s_at	DERL1	DER1; DER-1; MGC3067; PRO2577; FLJ13784	160.3	P	134.7	P	102.7	P	219.9	P	224.3	P	253.4	P	218.5	P	224.7	P	240.7	P	368.6	P	360.5	P	473.4	P	0.57	0.569	79139	NM_024295	Hs.241576	Der1-like domain family, member 1
	220526_s_at	MRPL20	L20mt; MGC4779; MGC74465	455.3	P	246	P	245.7	P	387.6	P	520.8	P	237.8	P	251	P	236.7	P	307.8	P	336.2	P	391.1	P	457.8	P	0.826	0.671	55052	NM_017971	Hs.182698	mitochondrial ribosomal protein L20
	221521_s_at	Pfs2	Pfs2; HSPC037	616.8	P	359.7	P	288.6	P	562.5	P	555.5	P	270.8	P	49.7	P	34.3	P	155	P	188.7	P	244.4	P	374.6	P	0.911	0.296	51659	BC003186	Hs.433180	DNA replication complex GINS protein PSF2
	221591_s_at	FLJ10156	FLJ10156; FLJ10491	94.3	P	49.7	P	63.1	P	231.6	P	231.8	P	122.7	P	83.7	P	67.4	P	134.3	P	133.1	P	148	P	185	P	0.353	0.612	54478	BC005004	Hs.404323	hypothetical protein FLJ10156
	221952_x_at	KIAA1393	TRM5	1100.8	P	562.1	P	798.6	P	1580.5	P	1495.2	P	1062	P	724.4	P	685.6	P	902.5	P	1146.7	P	1021.6	P	1350.5	P	0.595	0.657	57570	AB037814	Hs.380159	KIAA1393
	221987_s_at	SRR	NA	86.7	P	67.3	P	83.5	P	205	P	190.5	P	99.3	P	44.1	P	46.9	P	76.8	P	113	P	120.3	P	131.5	P	0.48	0.46	63826	AI803633	Hs.461954	serine racemase
	34764_at	LARS2	LEURS; KIAA0028; MGC26121	91.2	P	55.3	P	60.7	P	132.6	P	127.4	P	89.4	P	24.5	P	25.2	P	31.7	P	32.3	P	51.8	P	60.6	P	0.593	0.563	23395	D21851	Hs.526975	leucyl-tRNA synthetase 2, mitochondrial
