# Supplementary material for: How Do Human Cells React to the Absence of Mitochondrial DNA?
Source: PLoS One. 2009 May 28;4(5):e5713. doi: 10.1371/journal.pone.0005713 (PMC2683933; doi:10.1371/journal.pone.0005713)
Supplement: Table S2 — Functional classification of differentially expressed genes. Genes are grouped according to their most likely function, deduced from Gene Ontology annotations and from data available in published literature. (0.05 MB XLS) [file pone.0005713.s003.xls]

## Sheet: Mineri et al., Table S2
Functional category	Direction of differential expression in rho0 vs. rho+ cells	Probeset ID	Gene symbol	Gene aliases	Relative change in 143B rho0 vs. rho+	Relative change in A549 rho0 vs. rho+	EntrezGene ID	GenBank ID	UniGene ID	Description
ribosome / translation	up	200012_x_at	RPL21	L21; FLJ27458; MGC71252	1.24	1.2	6144	NM_000982	Hs.381123	ribosomal protein L21
		200038_s_at	RPL17	rpL23	1.19	1.49	6139	NM_000985	Hs.374588	ribosomal protein L17
		200094_s_at	EEF2	EF2; EEF-2	1.29	1.69	1938	AI004246	Hs.515070	eukaryotic translation elongation factor 2
		200963_x_at	RPL31	MGC88191	1.24	1.18	6160	NM_000993	Hs.523670	ribosomal protein L31
		205321_at	EIF2S3	EIF2; EIF2G; EIF2gamma	1.87	3.84	1968	NM_001415	Hs.539684	eukaryotic translation initiation factor 2, subunit 3 gamma, 52kDa
		208646_at	RPS14	EMTB	1.23	1.73	6208	AF116710	Hs.381126	ribosomal protein S14
		211937_at	EIF4B	EIF-4B	1.36	2.7	1975	NM_001417	Hs.512629	eukaryotic translation initiation factor 4B
		212537_x_at	RPL17	rpL23	1.1	1.6	6139	BE733979	Hs.374588	ribosomal protein L17
		214042_s_at	EVI1	PRDM3; MDS1-EVI1	1.58	1.93	4197	AW071997	Hs.165830	ecotropic viral integration site 1
		219762_s_at	RPL36	DKFZP566B023	1.31	1.64	25873	NM_015414	Hs.408018	ribosomal protein L36
	down	201123_s_at	EIF5A	uORF; EIF-5A; EIF5A1; uORF A; MGC99547	0.518	0.348	1984	NM_001970	Hs.534314	eukaryotic translation initiation factor 5A
		201144_s_at	EIF2S1	EIF2; EIF-2; EIF2A; EIF-2A; EIF-2alpha	0.641	0.406	1965	NM_004094	Hs.151777	eukaryotic translation initiation factor 2, subunit 1 alpha, 35kDa
		208705_s_at	EIF5	EIF-5A	0.667	0.54	1983	BG481972	Hs.433702	eukaryotic translation initiation factor 5
		211787_s_at	EIF4A1	DDX2A; EIF4A; EIF-4A	0.748	0.919	1973	BC006210	Hs.129673	eukaryotic translation initiation factor 4A, isoform 1
mitochondrion	up	202148_s_at	PYCR1	P5C; P5CR; PYCR; PP222	1.96	1.55	5831	NM_006907	Hs.458332	pyrroline-5-carboxylate reductase 1
		202847_at	PCK2	PEPCK; PEPCK2; PEPCK-M	1.37	2.22	5106	NM_004563	Hs.75812	phosphoenolpyruvate carboxykinase 2 (mitochondrial)
		209017_s_at	PRSS15	LON; LONP; hLON; LonHS; MGC1498	1.56	1.07	9361	U02389	Hs.350265	protease, serine, 15
		212085_at	SLC25A6	ANT3; ANT3Y; MGC17525	1.36	1.51	293	AA916851	Hs.350927	solute carrier family 25 (mitochondrial carrier
		213041_s_at	ATP5D		1.41	1.65	513	BE798517	Hs.418668	ATP synthase, H+ transporting, mitochondrial F1 complex, delta subunit
		214437_s_at	SHMT2	GLYA; SHMT	1.61	2.13	6472	NM_005412	Hs.75069	serine hydroxymethyltransferase 2 (mitochondrial)
	down	200659_s_at	PHB		0.803	0.69	5245	NM_002634	Hs.514303	prohibitin
		200708_at	GOT2		0.709	0.608	2806	NM_002080	Hs.460929	glutamic-oxaloacetic transaminase 2, mitochondrial (aspartate aminotransferase 2)
		201036_s_at	HADHSC	SCHAD	0.547	0.432	3033	NM_005327	Hs.438289	L-3-hydroxyacyl-Coenzyme A dehydrogenase, short chain
		208909_at	UQCRFS1	RIS1	0.779	0.633	7386	BC000649	Hs.170107	ubiquinol-cytochrome c reductase, Rieske iron-sulfur polypeptide 1
		213132_s_at	MT	BP4; NBK; BBC1; BIP1	0.652	0.501	638	AL022237	Hs.349111	malonyl-CoA
		214214_s_at	C1QBP	p32; HABP1; gC1qR; GC1QBP; SF2p32;	0.554	0.667	708	AU151801	Hs.462086	complement component 1, q subcomponent binding protein
		218057_x_at	NOC4	C16orf4	0.733	0.512	10328	NM_006067	Hs.173162	neighbor of COX4
		220526_s_at	MRPL20	L20mt; MGC4779; MGC74465	0.826	0.671	55052	NM_017971	Hs.182698	mitochondrial ribosomal protein L20
		34764_at	LARS2	LEURS; KIAA0028; MGC26121	0.593	0.563	23395	D21851	Hs.526975	leucyl-tRNA synthetase 2, mitochondrial
		201767_s_at	ELAC2	ELC2; HPC2; FLJ10530; FLJ42848	0.606	0.521	60528	NM_018127	Hs.434232	elaC homolog 2 (E. coli)
cell cycle / chromatin	down	201041_s_at	DUSP1	HVH1; CL100; MKP-1; PTPN10	0.687	0.771	1843	NM_004417	Hs.171695	dual specificity phosphatase 1
		201209_at	HDAC1	HD1; RPD3; RPD3L1	0.595	0.656	3065	NM_004964	Hs.88556	histone deacetylase 1
		202107_s_at	MCM2	BM28; CCNL1; CDCL1; cdc19; D3S3194; MITOTIN; KIAA0030; MGC10606	0.765	0.471	4171	NM_004526	Hs.477481	MCM2 minichromosome maintenance deficient 2, mitotin (S. cerevisiae)
		202483_s_at	RANBP1	MGC88701	0.622	0.626	5902	NM_002882	Hs.24763	RAN binding protein 1
		203362_s_at	MAD2L1	MAD2; HSMAD2	0.608	0.453	4085	NM_002358	Hs.533185	MAD2 mitotic arrest deficient-like 1 (yeast)
		203725_at	GADD45A	DDIT1; GADD45	0.68	0.772	1647	NM_001924	Hs.80409	growth arrest and DNA-damage-inducible, alpha
		204878_s_at	TAOK2	PSK; PSK1; TAO1; TAO2; MAP3K17	0.771	0.543	9344	NM_004783	Hs.291623	TAO kinase 2
		205034_at	CCNE2	CYCE2	0.52	0.355	9134	NM_004702	Hs.408658	cyclin E2
		206499_s_at	CHC1	CHC1; RCC1-I	0.495	0.578	1104	NM_001269	Hs.469723	chromosome condensation 1
		209432_s_at	CREB3	LZIP; LUMAN; MGC15333; MGC19782	0.737	0.56	10488	AF029674	Hs.522110	cAMP responsive element binding protein 3
		215438_x_at	GSPT1	GST1; ETF3A; eRF3a; 551G9.2	0.645	0.357	2935	BE906054	Hs.528780	G1 to S phase transition 1
		216237_s_at	MCM5	CDC46; MGC5315; P1-CDC46	0.687	0.543	4174	AA807529	Hs.517582	MCM5 minichromosome maintenance deficient 5, cell division cycle 46 (S. cerevisiae)
mRNA processing	up	208698_s_at	NONO	P54; NMT55; NRB54; P54NRB	1.18	2.11	4841	L14599	Hs.533282	non-POU domain containing, octamer-binding
	down	202251_at	PRPF3	PRP3; RP18; HPRP3; Prp3p; HPRP3P	0.638	0.4	9129	NM_004698	Hs.11776	PRP3 pre-mRNA processing factor 3 homolog (yeast)
		202567_at	SNRPD3	SMD3	0.506	0.671	6634	NM_004175	Hs.356549	small nuclear ribonucleoprotein D3 polypeptide 18kDa
		209161_at	PRPF4	PRP4; HPRP4; Prp4p; HPRP4P	0.637	0.398	9128	AI184802	Hs.374973	PRP4 pre-mRNA processing factor 4 homolog (yeast)
